# Supplementary material for: Biotemplated Artificial Olive Leaf-Structured TiO2 Decorated with Pt and Au for Enhanced Photocatalytic Hydrogen Production
Source: Biomimetics (Basel). 2026 Apr 26;11(5):300. doi: 10.3390/biomimetics11050300 (PMC13204767; doi:10.3390/biomimetics11050300)
Supplement: Supplementary file 1 [file biomimetics-11-00300-s001.zip]

Archive with 1 entries (1 files):
- biomimetics-4238629-supplementary.pdf
